# Supplementary material for: Integrated metabolomics, PacBio SMRT, and Illumina sequencing analyses provide insights into molecular profiles associated with radial trunk growth in Chinese fir (Cunninghamia lanceolata)
Source: Front Plant Sci. 2026 Apr 16;17:1739347. doi: 10.3389/fpls.2026.1739347 (PMC13131024; doi:10.3389/fpls.2026.1739347)
Supplement: Supplementary file 1 [file DataSheet1.zip]

Archive with 3 entries (2 files):
- supplementary files/
- supplementary files/Supplementary Table S2.xlsx
- supplementary files/Supplementary_Material.docx
