# Supplementary material for: Integrated metabolomics, PacBio SMRT, and Illumina sequencing analyses provide insights into molecular profiles associated with radial trunk growth in Chinese fir (Cunninghamia lanceolata)
Source: Front Plant Sci. 2026 Apr 16;17:1739347. doi: 10.3389/fpls.2026.1739347 (PMC13131024; doi:10.3389/fpls.2026.1739347)
Supplement: Supplementary file 1 [file DataSheet1.zip › supplementary files/Supplementary Table S2.xlsx]

## Sheet: Sheet1
	ID		WH11.fpkm	WH12.fpkm	WH13.fpkm	WH21.fpkm	WH22.fpkm	WH23.fpkm	WH31.fpkm	WH32.fpkm	WH33.fpkm	WH41.fpkm	WH42.fpkm	WH43.fpkm
	mycl.2	transcript18498	0.99	1.59	3.39	13.08	23.18	13.7	10.06	4.91	3.83	1.32	0.55	1.33
	ZIP.3	transcript22901	0.79	0.63	6.82	37.12	35.26	62.5	17.98	18.95	45.2	0.35	4.96	0
	myc2.2	transcript7152	2.86	5.05	15.33	13.65	33.51	7.27	18.11	10.78	7.08	3.19	2.1	8.71
	PLATZ.1	transcript22287	1.53	2.57	10.42	63.06	38.98	57.83	36.55	33.57	26.8	5.55	34.7	6.49
	GARP.2	transcript14315	2.28	1.56	2.73	13.28	12.61	17.98	9.58	12.51	8.12	5.52	13.28	5.3
	POD1.2	transcript21664	19.97	71.27	321.35	2137.77	3006.1	3123.28	604.32	1539.87	1746.09	90.88	1258.4	59.07
	AOS1.2	transcript11025	2.42	6.73	11.94	114.3	164.07	119.51	71.31	43.38	74.68	6.62	16.99	2.61
	POD3.1	transcript22146	0.67	5.99	37.67	199.54	138.64	187.45	15.4	34.89	52	0	6.45	0
	HCT1.1	transcript15001	0.12	1.18	8.14	57.05	89.22	88.71	54.2	88.46	73.32	4.63	67.81	8.71
	bZIP1	transcript14596	36.59	47.23	31.49	28.88	24.62	24.65	38.43	38.64	34.6	37.19	45.41	33.59
	ID		QB11	QB11	QB11	QB12	QB12	QB12	QB13	QB13	QB13	QB14	QB14	QB14	QB21	QB21	QB21	QB22	QB22	QB22	QB23	QB23	QB23	QB24	QB24	QB24	QB31	QB31	QB31	QB32	QB32	QB32	QB33	QB33	QB33	QB34	QB34	QB34
	mycl.2	transcript18498	34.2	34.35	34.08	30.02	30.17	30.01	No Ct	No Ct	No Ct	No Ct	No Ct	No Ct	33.07	No Ct	33.05	29.02	28.62	28.6	No Ct	No Ct	No Ct	No Ct	No Ct	34.86	31.78	32.15	31.51	30.31	30.27	30.94	No Ct	No Ct	39.04	No Ct	No Ct	No Ct
	ZIP.3	transcript22901	30.06	29.72	28.93	22.53	22.18	22.32	24.5	24.38	24.22	30.69	30.2	29.47	28.78	28.5	28.79	23.34	23.56	23.6	29.64	30.07	30.82	30.13	28.41	28.62	29.5	31.44	32.84	24.92	24.75	24.79	25.97	26.22	26.22	32.07	No Ct	No Ct
	myc2.2	transcript7152	26.19	26.28	26.55	25.03	24.95	25.13	26.53	26.61	27.03	29.76	29.93	30.29	26.43	27.04	26.61	24.84	24.86	25.3	31.24	30.63	31.26	28.44	29.65	29.67	26.08	25.96	26.02	26.16	26.16	26.11	27.82	28.79	28.22	No Ct	No Ct	No Ct
	PLATZ.1	transcript22287	29.22	28.75	29.37	24.49	24.94	24.51	25.44	25.97	25.83	29.2	28.95	28.61	28.44	28.17	28.74	24.5	24.54	24.25	27.77	28.83	28.08	28.16	28.04	27.67	28.76	29	30.38	26.26	26.1	26.21	27.27	27.32	27.27	32.02	32.56	32.52
	GARP.2	transcript14315	26.13	25.79	25.87	25.04	25.06	24.79	28.09	27.54	27.48	30.88	No Ct	No Ct	25.92	26.32	26.31	25.3	25.75	25.53	No Ct	No Ct	No Ct	32.77	No Ct	33.17	26.73	27.36	27.34	27.32	27.55	27.44	29.97	28.39	29.35	No Ct	No Ct	No Ct
	POD1.2	transcript21664	33.66	33.31	31.82	21.78	21.76	21.61	23.25	23.34	23.12	27.07	26.79	27.02	30.5	31.77	30.56	20.38	20.91	20.9	25.42	25.41	25.42	25.26	25.45	25.3	30.46	30.9	31.07	22.88	22.87	23	23.83	24.27	24.15	29.11	29.84	30.04
	AOS1.2	transcript11025	25.59	25.32	25.24	22.5	22.78	22.61	25.11	25.08	25.19	31.07	31.28	30.94	25.56	25.6	25.65	23.05	23.17	23.03	33.07	32.68	32.39	28.25	28.17	29.03	27.68	28.55	28.46	24.89	24.48	24.76	26.25	26.27	26.35	No Ct	33.06	No Ct
	POD3.1	transcript22146	35.16	32.77	36.04	28.02	28.03	28.16	35.04	32.8	30.53	32.11	33.34	32.52	33.44	34.89	31.27	24.71	25.03	25.14	32.1	No Ct	No Ct	34.54	35.06	34.31	33.19	37.23	34.24	27.63	28.07	28.36	32.03	32.22	37.06	34.54	33.68	No Ct
	HCT1.1	transcript15001	No Ct	No Ct	No Ct	26.75	26.78	27.06	28.25	30.3	29.95	36.25	35.15	35.66	No Ct	No Ct	34.38	27.35	27.9	27.21	38.41	No Ct	No Ct	33.66	36.84	No Ct	35.85	40.12	No Ct	26.66	26.53	26.58	28.31	27.78	28.04	No Ct	No Ct	No Ct
	bZIP1.3	transcript14596	24.44	24.4	24.33	27.41	27.46	27.23	27.66	27.69	27.36	29.6	29.19	29.24	23.66	23.78	23.83	26.82	27.27	27.41	No Ct	34.1	40.01	28.43	28.85	28.9	24.3	24.56	24.44	27.61	28.26	28.22	28.67	28.82	28.88	No Ct	35.96	36.56
	UBC2-1	20.99	21.07	21.09	21.91	21.67	21.67	21.19	21.4	21.25	23.2	23.23	23.1	20.73	21.29	21.34	21.19	21.43	21.31	22.92	23.11	23.61	22.13	22.38	22.28	21.09	21.48	21.25	21.96	22.13	22.21	21.67	22.09	22.03	26.03	26.08	26.22
UBC2-1	TTGTTTTGGCAGTCTGCTTG
	GCTCGTTTCTGATGGCTTTC
myc1										ZIP
LEFT PRIMER 315 20 60.13 50.00 4.00 2.00 ccacagcaataacagcatgg										LEFT PRIMER 336 20 60.03 45.00 5.00 1.00 tgcagcaacaTCAGTGACAA
RIGHT PRIMER 533 20 60.10 50.00 3.00 2.00 agggcTTTGGCTTCCACTAT										RIGHT PRIMER 582 20 59.98 50.00 5.00 3.00 tgcttcggattcagagtgtg
PRODUCT SIZE: 219, PAIR ANY COMPL: 5.00, PAIR 3' COMPL: 2.00										PRODUCT SIZE: 247, PAIR ANY COMPL: 4.00, PAIR 3' COMPL: 1.00
myc2										PLATZ
LEFT PRIMER 1238 20 60.01 45.00 4.00 2.00 CAAGTGCCAATGCAAAGCta										LEFT PRIMER 521 20 60.09 40.00 6.00 3.00 ttcattgggttgcaagttca
RIGHT PRIMER 1426 20 59.94 55.00 5.00 1.00 cagggccttcattctctctg										RIGHT PRIMER 691 20 60.01 50.00 4.00 2.00 tgggacatgggaggatacat
PRODUCT SIZE: 189, PAIR ANY COMPL: 5.00, PAIR 3' COMPL: 2.00										PRODUCT SIZE: 171, PAIR ANY COMPL: 3.00, PAIR 3' COMPL: 1.00
GARP										POD1
LEFT PRIMER 969 20 59.97 50.00 8.00 2.00 agcccaagatgttggtgttc										LEFT PRIMER 846 20 59.97 50.00 4.00 1.00 agtgttggaatcggaccaag
RIGHT PRIMER 1177 20 59.96 50.00 3.00 3.00 catcattggtaagcccgtct										RIGHT PRIMER 1020 20 60.08 50.00 3.00 2.00 ggaacacatcctgcgaatct
PRODUCT SIZE: 209, PAIR ANY COMPL: 6.00, PAIR 3' COMPL: 0.00										PRODUCT SIZE: 175, PAIR ANY COMPL: 5.00, PAIR 3' COMPL: 2.00
AOS1										POD3
LEFT PRIMER 294 20 59.98 55.00 6.00 0.00 ccgatcgcttcgactacttc										LEFT PRIMER 315 20 59.97 50.00 3.00 2.00 actgttttgtggagggatgc
RIGHT PRIMER 450 20 59.92 55.00 4.00 2.00 aagctcttagcgtccagcag										RIGHT PRIMER 550 20 59.92 45.00 3.00 0.00 tccctttggcacatcataca
PRODUCT SIZE: 157, PAIR ANY COMPL: 4.00, PAIR 3' COMPL: 2.00										PRODUCT SIZE: 236, PAIR ANY COMPL: 5.00, PAIR 3' COMPL: 2.00
HCT1										bZIP1
LEFT PRIMER 794 20 59.93 50.00 4.00 0.00 ctccccgtcaatttcctaca										LEFT PRIMER 1510 20 59.99 50.00 4.00 0.00 aaatggtggacggtagcttg
RIGHT PRIMER 961 20 60.07 45.00 6.00 1.00 atcaaatcggctggtttctg										RIGHT PRIMER 1726 20 60.02 55.00 4.00 3.00 tgtgcaagtccagagtcctg
PRODUCT SIZE: 168, PAIR ANY COMPL: 5.00, PAIR 3' COMPL: 2.00										PRODUCT SIZE: 217, PAIR ANY COMPL: 5.00, PAIR 3' COMPL: 3.00
